# Supplementary material for: Tetramethylpyrazine ameliorates acute lung injury by regulating the Rac1/LIMK1 signaling pathway
Source: Front Pharmacol. 2023 Jan 6;13:1005014. doi: 10.3389/fphar.2022.1005014 (PMC9859661; doi:10.3389/fphar.2022.1005014)
Supplement: Supplementary file 1 [file Table2.XLSX]

## Sheet: Sheet1
	SpO2(%)	heart rate(bpm)
CON1	97	550
CON2	97	596
CON3	97	600
CON4	98	598
LPS1	87	642
LPS2	78	680
LPS3	86	676
LPS4	89	678
