# Supplementary material for: Tetramethylpyrazine ameliorates acute lung injury by regulating the Rac1/LIMK1 signaling pathway
Source: Front Pharmacol. 2023 Jan 6;13:1005014. doi: 10.3389/fphar.2022.1005014 (PMC9859661; doi:10.3389/fphar.2022.1005014)
Supplement: Supplementary file 2 [file Table14.XLSX]

## Sheet: figure 6A
CON	LPS	LPS+TMP	homogenization	CON	LPS	LPS+TMP
0.643916	0.905198	0.824724	0.623857	1.03215	1.45097	1.32198
0.558224	1.05109	0.814154		0.894795	1.68482	1.30503
0.669431	0.911409	0.77		1.07305	1.46093	1.23426

## Sheet: figure 6B
CON	LPS	LPS+TMP	homogenization	CON	LPS	LPS+TMP
0.675182	0.969694	0.842045	0.672879	1.00342	1.44111	1.25141
0.615874	0.910329	0.702367		0.915282	1.35289	1.04382
0.727581	0.989425	0.850819		1.0813	1.47044	1.26445
