# Supplementary material for: Tetramethylpyrazine ameliorates acute lung injury by regulating the Rac1/LIMK1 signaling pathway
Source: Front Pharmacol. 2023 Jan 6;13:1005014. doi: 10.3389/fphar.2022.1005014 (PMC9859661; doi:10.3389/fphar.2022.1005014)
Supplement: Supplementary file 3 [file Table3.XLSX]

## Sheet: figure 2B
CON	LPS	LPS+TMP-L	LPS+TMP-M	LPS+TMP-H	LPS+DEX
0.12	0.5	0.34	0.235	0.3125	0.1825
0.1375	0.54	0.3475	0.2775	0.2475	0.24
0.16	0.6175	0.4225	0.205	0.275	0.235
0.17	0.505	0.3775	0.21	0.4475	0.215
0.1925	0.4625	0.285	0.125	0.3725	0.255
	0.5		0.195	0.365	0.215

## Sheet: figure 2C
CON	LPS	LPS+TMP-L	LPS+TMP-M	LPS+TMP-H	LPS+DEX
0.05	0.15	0	0.05	0	0.05
0.05	0.15	0.1	0.15	0.05	0.05
0.05	0.25	0.1	0.1	0.05	0.05
0.1	0.2	0.05	0.1	0.15	0.1
0.1	0.1	0.05	0.05	0.1	0.1
	0.05		0.05	0.15	0.1

## Sheet: figure 2D
CON	LPS	LPS+TMP-L	LPS+TMP-M	LPS+TMP-H	LPS+DEX
0.05	0.4	0.35	0.2	0.35	0.15
0.1	0.4	0.25	0.15	0.25	0.2
0.1	0.4	0.35	0.1	0.25	0.2
0.05	0.3	0.4	0.1	0.25	0.1
0.1	0.4	0.25	0.05	0.3	0.15
	0.4		0.1	0.25	0.1

## Sheet: figure 2E
CON	LPS	LPS+TMP-L	LPS+TMP-M	LPS+TMP-H	LPS+DEX
0.1	0.1	0.1	0.05	0.1	0
0.05	0.1	0.05	0.05	0.05	0.05
0.05	0.05	0.05	0.1	0.05	0.1
0.05	0.1	0	0.05	0.05	0.05
0.05	0.1	0.05	0.1	0.1	0.05
	0.1		0.15	0.05	0.05

## Sheet: figure 2F
CON	LPS	LPS+TMP-L	LPS+TMP-M	LPS+TMP-H	LPS+DEX
0	0.35	0.25	0.1	0.15	0.1
0	0.4	0.2	0.05	0.05	0.15
0.05	0.35	0.25	0	0.15	0.1
0	0.25	0.3	0.05	0.2	0.1
0.05	0.3	0.25	0.05	0.1	0.15
	0.35		0.05	0.05	0.1

## Sheet: figure 2G
CON	LPS	LPS+TMP-L	LPS+TMP-M	LPS+TMP-H	LPS+DEX
0	0	0.1	0.05	0.05	0.05
0	0.1	0.1	0	0	0.05
0.05	0.1	0.1	0	0.05	0
0.05	0.1	0.05	0.05	0.1	0.05
0	0.05	0.05	0	0.05	0.05
	0		0.05	0.05	0.05
