# Supplementary material for: Tetramethylpyrazine ameliorates acute lung injury by regulating the Rac1/LIMK1 signaling pathway
Source: Front Pharmacol. 2023 Jan 6;13:1005014. doi: 10.3389/fphar.2022.1005014 (PMC9859661; doi:10.3389/fphar.2022.1005014)
Supplement: Supplementary file 5 [file Table9.XLSX]

## Sheet: Sheet1
	WBC（×105/ml）	homogenization	CON	LPS	LPS+TMP
CON1	6.25		0.882353	3.84706	1.34118
CON2	6.5		0.917647	4.58824	1.44706
CON3	8.5		1.2	5.29412	1.48235
LPS1	27.25
LPS2	32.5
LPS3	37.5
LPS+TMP1	9.5
LPS+TMP2	10.25
LPS+TMP3	10.5
