# Supplementary material for: Tetramethylpyrazine ameliorates acute lung injury by regulating the Rac1/LIMK1 signaling pathway
Source: Front Pharmacol. 2023 Jan 6;13:1005014. doi: 10.3389/fphar.2022.1005014 (PMC9859661; doi:10.3389/fphar.2022.1005014)
Supplement: Supplementary file 6 [file Table15.XLSX]

## Sheet: Sheet1
ZO-1	CON	LPS	LPS+TMP	homogenization	CON	LPS	LPS+TMP
	0.910862	0.246889	0.717483	0.991571	0.918605	0.248987	0.723582
	1.01188	0.228384	0.639155		1.02048	0.230325	0.644588
	1.05197	0.309775	0.584272		1.06091	0.312408	0.589239
occludin	CON	LPS	LPS+TMP	homogenization	CON	LPS	LPS+TMP
	1.03678	0.779071	1.06055	1.01544	1.02102	0.767226	1.04442
	1.03625	0.618949	0.943275		1.02049	0.609538	0.928933
	0.973283	0.719364	1.05588		0.958484	0.708426	1.03982
