# Supplementary material for: Tetramethylpyrazine ameliorates acute lung injury by regulating the Rac1/LIMK1 signaling pathway
Source: Front Pharmacol. 2023 Jan 6;13:1005014. doi: 10.3389/fphar.2022.1005014 (PMC9859661; doi:10.3389/fphar.2022.1005014)
Supplement: Supplementary file 7 [file Table6.XLSX]

## Sheet: Sheet1
groups	concentration(pg/ml)		homogenization	CON	LPS	LPS+TMP
CON1	2480.14			0.974413	2.47037	1.74399
CON2	2631.62			1.03393	2.75726	1.51468
CON3	2524.04			0.99166	3.28414	1.43142
LPS1	6287.76
LPS2	7017.97
LPS3	8359.02
LPS+TMP1	4438.92
LPS+TMP2	3855.26
LPS+TMP3	3643.34
