# Supplementary material for: Tetramethylpyrazine ameliorates acute lung injury by regulating the Rac1/LIMK1 signaling pathway
Source: Front Pharmacol. 2023 Jan 6;13:1005014. doi: 10.3389/fphar.2022.1005014 (PMC9859661; doi:10.3389/fphar.2022.1005014)
Supplement: Supplementary file 8 [file Table11.XLSX]

## Sheet: Sheet1
CON	LPS	LPS+TMP
0.819108	2.10831	1.3728
1.16895	2.03393	1.24884
1.01194	2.4003	1.39209
