# Supplementary material for: Tetramethylpyrazine ameliorates acute lung injury by regulating the Rac1/LIMK1 signaling pathway
Source: Front Pharmacol. 2023 Jan 6;13:1005014. doi: 10.3389/fphar.2022.1005014 (PMC9859661; doi:10.3389/fphar.2022.1005014)
Supplement: Supplementary file 9 [file Table4.XLSX]

## Sheet: Sheet1
IL-1β（pg/ml）	CON	LPS	LPS+TMP
	7.11429	35.6529	13.5252
	14.6328	28.5492	12.68
	7.64316	29.5594	10.9256
IL-6（pg/ml）	CON	LPS	LPS+TMP
	11.0059	103.241	34.4844
	10.1722	139.792	36.0276
	17.8416	85.5228	37.5921
TNF-α（pg/ml）	CON	LPS	LPS+TMP
	9.61881	103.431	53.3496
	8.32674	94.2852	51.5754
	13.2861	100.91	46.0446
