# Supplementary material for: Tetramethylpyrazine ameliorates acute lung injury by regulating the Rac1/LIMK1 signaling pathway
Source: Front Pharmacol. 2023 Jan 6;13:1005014. doi: 10.3389/fphar.2022.1005014 (PMC9859661; doi:10.3389/fphar.2022.1005014)
Supplement: Supplementary file 10 [file Table10.XLSX]

## Sheet: Sheet1
CON(mg/ml)	LPS(mg/ml)	LPS+TMP(mg/ml)	homogenization	CON	LPS	LPS+TMP
0.0932392	0.273354	0.100871		1.01477	2.97505	1.09783
0.0901864	0.229598	0.109521		0.981542	2.49882	1.19197
0.0922216	0.25402	0.111556		1.00369	2.76462	1.21412
