# Supplementary material for: Tetramethylpyrazine ameliorates acute lung injury by regulating the Rac1/LIMK1 signaling pathway
Source: Front Pharmacol. 2023 Jan 6;13:1005014. doi: 10.3389/fphar.2022.1005014 (PMC9859661; doi:10.3389/fphar.2022.1005014)
Supplement: Supplementary file 11 [file Table12.XLSX]

## Sheet: Sheet1
	wet weight	dry weight	W/D
CON1	36.7	9	4.07778
CON2	29.6	7.6	3.89474
CON3	43.3	10.3	4.20388
CON4	34.2	8.6	3.97674
CON5	39	9.5	4.10526
LPS1	73.2617	15.9	4.60766
LPS2	74.3361	15.7	4.73478
LPS3	70.9	16.1	4.40373
LPS4	79.5385	16.5	4.82051
LPS5	66.9857	14.4	4.65179
LPS+TMP1	35.9	8.2	4.37805
LPS+TMP2	49.1	11.7	4.19658
LPS+TMP3	41.6	9.5	4.37895
LPS+TMP4	56	13.4	4.1791
LPS+TMP5	64	15.2	4.21053
