# Supplementary material for: Tetramethylpyrazine ameliorates acute lung injury by regulating the Rac1/LIMK1 signaling pathway
Source: Front Pharmacol. 2023 Jan 6;13:1005014. doi: 10.3389/fphar.2022.1005014 (PMC9859661; doi:10.3389/fphar.2022.1005014)
Supplement: Supplementary file 12 [file Table5.XLSX]

## Sheet: Sheet1
2-ΔΔCт3	IL-1β	CON	LPS	LPS+TMP
		1.00287	8.88593	6.04219
		1.04191	7.38374	4.84039
		1.00026	8.3784	4.93615
	IL-6	CON	LPS	LPS+TMP
		1.00776	14.2895	5.11644
		1.00437	13.0875	5.54784
		1.00406	14.589	8.05808
	TNF-α	CON	LPS	LPS+TMP
		1.00004	12.6141	2.37858
		1.00105	10.7705	2.06493
		1.00054	11.6923	2.22176
