# Supplementary material for: Tetramethylpyrazine ameliorates acute lung injury by regulating the Rac1/LIMK1 signaling pathway
Source: Front Pharmacol. 2023 Jan 6;13:1005014. doi: 10.3389/fphar.2022.1005014 (PMC9859661; doi:10.3389/fphar.2022.1005014)
Supplement: Supplementary file 13 [file Table13.XLSX]

## Sheet: Sheet1
	CON	LPS	LPS+TMP		homogenization	CON	LPS	LPS+TMP
the upper fluorescence values	48279	48062	47426			0.985678	1.65493	1.16108
the lower fluorescence values	140	234	162			0.969007	1.86204	1.19506
the upper fluorescence values	48408	48010	47500			1.04531	1.49762	1.31326
the lower fluorescence values	138	263	167
the upper fluorescence values	48126	49025	48919
the lower fluorescence values	148	216	189
