# Supplementary material for: Tetramethylpyrazine ameliorates acute lung injury by regulating the Rac1/LIMK1 signaling pathway
Source: Front Pharmacol. 2023 Jan 6;13:1005014. doi: 10.3389/fphar.2022.1005014 (PMC9859661; doi:10.3389/fphar.2022.1005014)
Supplement: Supplementary file 14 [file Table7.XLSX]

## Sheet: Sheet1
	SpO2(%)
CON1	97
CON2	97
CON3	98
LPS2	78
LPS3	86
LPS4	89
LPS+TMP1	93
LPS+TMP2	93
LPS+TMP3	94
