# Supplementary material for: Tetramethylpyrazine ameliorates acute lung injury by regulating the Rac1/LIMK1 signaling pathway
Source: Front Pharmacol. 2023 Jan 6;13:1005014. doi: 10.3389/fphar.2022.1005014 (PMC9859661; doi:10.3389/fphar.2022.1005014)
Supplement: Supplementary file 15 [file Table8.XLSX]

## Sheet: Sheet1
	heart rate(bpm)
CON1	596
CON2	600
CON3	598
LPS1	680
LPS2	676
LPS3	678
LPS+TMP1	612
LPS+TMP2	646
LPS+TMP3	648
